# Supplementary material for: Reaching the highest efficiency of spin Hall effect of light in the near-infrared using all-dielectric metasurfaces
Source: Nat Commun. 2022 Apr 19;13:2036. doi: 10.1038/s41467-022-29771-x (PMC9018796; doi:10.1038/s41467-022-29771-x)
Supplement: Supplementary file 2 — Source Data [file 41467_2022_29771_MOESM2_ESM.xlsx]

## Sheet: Figure3
Wavelength [um]	Transmittance (x-pol)	Transmittance (y-pol)
0.400079	0.84952	1.10204
0.40014	0.77013	1.11797
0.400202	0.78959	1.18063
0.400264	0.89814	1.16039
0.400326	1.06585	1.08563
0.400388	1.29601	1.11986
0.400449	1.44967	1.20701
0.400511	1.25396	1.22399
0.400573	1.00108	1.21808
0.400635	0.90435	1.27468
0.400697	0.89769	1.39193
0.400759	1.00991	1.47104
0.400821	1.17327	1.39335
0.400883	1.276	1.20249
0.400945	1.36705	1.10174
0.401007	1.39539	1.17794
0.401069	1.24805	1.34273
0.401131	1.07265	1.51646
0.401193	0.98375	1.731
0.401255	0.95263	1.8214
0.401318	0.96676	1.55893
0.40138	1.04748	1.38538
0.401442	1.09403	1.49849
0.401504	0.95643	1.63933
0.401566	0.67819	1.61557
0.401629	0.58736	1.60018
0.401691	0.75681	1.6786
0.401753	1.01468	1.64257
0.401815	1.16691	1.32231
0.401878	1.11028	1.01622
0.40194	0.9424	0.95585
0.402002	0.87441	1.09631
0.402065	0.97112	1.27444
0.402127	1.00816	1.34423
0.402189	0.91152	1.33222
0.402252	0.94042	1.27678
0.402314	1.01846	1.32797
0.402377	0.93789	1.44619
0.402439	0.8656	1.35821
0.402502	0.94305	1.23162
0.402564	1.07341	1.2419
0.402627	0.98712	1.23381
0.402689	0.77715	1.1245
0.402752	0.68455	1.0957
0.402815	0.72953	1.31781
0.402877	0.84647	1.63448
0.40294	0.93367	1.80716
0.403002	1.03278	2.08488
0.403065	1.29541	2.03805
0.403128	1.61515	1.52807
0.403191	1.53091	1.23625
0.403253	1.26907	1.27141
0.403316	1.12791	1.4478
0.403379	0.94518	1.71713
0.403442	0.736	1.95467
0.403504	0.63175	1.82683
0.403567	0.62594	1.49987
0.40363	0.5447	1.35391
0.403693	0.4446	1.30849
0.403756	0.45035	1.28307
0.403819	0.67925	1.30469
0.403882	0.67925	1.40541
0.403945	0.82478	1.52262
0.404008	0.84133	1.60705
0.404071	0.95426	1.64604
0.404134	0.89257	1.67872
0.404197	0.60411	1.72127
0.40426	0.45747	1.78282
0.404323	0.5647	1.68876
0.404386	0.77253	1.5327
0.404449	0.98023	1.67989
0.404512	0.98023	1.92882
0.404575	0.98023	1.44184
0.404638	0.98023	0.95932
0.404702	0.79016	0.85915
0.404765	0.72536	1.06471
0.404828	0.74542	1.42771
0.404891	0.80327	1.59388
0.404955	0.80327	1.43316
0.405018	0.80327	1.38632
0.405081	1.05487	1.55593
0.405144	0.76719	1.55593
0.405208	0.93579	1.46539
0.405271	1.11552	1.60761
0.405335	0.96397	1.60761
0.405398	0.68492	2.03012
0.405461	0.71002	1.36351
0.405525	0.71002	0.95424
0.405588	0.71002	1.04471
0.405652	0.71002	1.47191
0.405715	0.71002	1.42855
0.405779	0.71002	1.04133
0.405842	0.71002	1.02949
0.405906	0.71002	1.41844
0.405969	0.71002	1.51401
0.406033	0.71002	1.22187
0.406097	0.71002	0.96296
0.40616	1.0649	0.96806
0.406224	1.21055	1.28721
0.406288	1.21055	1.53417
0.406351	1.21055	1.54169
0.406415	1.21055	1.54169
0.406479	1.21055	1.36278
0.406543	1.21055	0.81706
0.406606	0.73818	0.73536
0.40667	0.73818	1.09058
0.406734	0.73818	1.41153
0.406798	0.73818	1.41153
0.406862	0.73818	1.41153
0.406926	0.73818	1.38759
0.406989	0.73818	0.88861
0.407053	0.73818	0.91199
0.407117	0.73818	1.19868
0.407181	0.73818	1.19868
0.407245	0.73818	1.19868
0.407309	0.73818	1.19868
0.407373	0.73818	1.19868
0.407437	0.73818	1.19868
0.407501	0.73818	1.42529
0.407566	1.01783	1.48008
0.40763	0.88374	1.34217
0.407694	0.88374	1.34008
0.407758	0.88374	1.38627
0.407822	0.62424	1.21265
0.407886	0.59543	1.21265
0.40795	0.59543	1.21265
0.408015	0.59543	1.21265
0.408079	0.59543	1.29497
0.408143	0.59543	1.25058
0.408207	0.59543	1.25058
0.408272	0.59543	1.25058
0.408336	0.59543	1.25058
0.4084	0.59543	1.25058
0.408465	0.59543	1.25058
0.408529	0.59543	1.25058
0.408594	0.59543	1.25058
0.408658	0.5837	1.25058
0.408722	0.65521	1.25058
0.408787	0.65521	1.25058
0.408851	0.65521	1.25058
0.408916	0.65521	1.25058
0.40898	0.65521	1.25058
0.409045	0.65521	1.25058
0.40911	0.65521	1.25058
0.409174	0.65521	1.25058
0.409239	0.65521	1.25058
0.409303	0.5494	0.95932
0.409368	0.78483	0.99061
0.409433	0.78483	0.90826
0.409497	0.78483	0.90826
0.409562	0.78483	0.90826
0.409627	0.78483	0.90826
0.409692	0.78483	0.90826
0.409756	0.78483	0.35625
0.409821	0.89921	0.41743
0.409886	0.89921	0.41743
0.409951	0.61541	0.41743
0.410016	0.12394	0.41743
0.410081	0.12308	0.41743
0.410145	0.31537	0.41743
0.41021	0.31537	0.41743
0.410275	0.31537	0.41743
0.41034	0.31537	0.88202
0.410405	0.31537	1.33234
0.41047	0.31537	1.33234
0.410535	0.82012	1.33234
0.4106	1.12435	1.33234
0.410665	1.12435	1.33234
0.41073	1.12435	1.33234
0.410796	1.12435	1.10907
0.410861	1.12435	1.27995
0.410926	0.41733	0.94102
0.410991	0.26213	0.66052
0.411056	0.47387	0.66052
0.411121	0.47387	0.66052
0.411187	0.47387	0.66052
0.411252	0.47387	0.74273
0.411317	0.53933	0.57056
0.411382	0.63866	0.76083
0.411448	0.87876	1.48614
0.411513	0.79287	1.48614
0.411578	0.79287	1.48614
0.411644	0.79287	0.32152
0.411709	1.13752	0.34979
0.411775	0.81801	0.34979
0.41184	0.61032	0.34979
0.411905	0.48538	0.34979
0.411971	0.43896	0.34979
0.412036	0.44041	0.5105
0.412102	0.67951	0.67922
0.412167	1.07121	0.67922
0.412233	0.42098	0.67922
0.412299	0.29354	0.67922
0.412364	0.40583	0.67922
0.41243	0.55747	0.67922
0.412495	0.6357	0.67922
0.412561	0.42574	0.67922
0.412627	0.42574	0.67922
0.412693	0.42574	0.67922
0.412758	0.42574	0.67922
0.412824	0.86382	0.67922
0.41289	0.59001	0.67922
0.412956	0.39674	1.33581
0.413021	0.49032	1.054
0.413087	0.73278	0.66317
0.413153	0.68525	0.66317
0.413219	0.75259	0.66317
0.413285	0.75259	0.66317
0.413351	0.99102	0.66317
0.413417	0.64278	0.66317
0.413483	1.07381	1.36669
0.413549	1.07381	1.38621
0.413615	0.97766	0.70554
0.413681	0.97766	0.45481
0.413747	0.97766	0.61558
0.413813	0.43083	0.61336
0.413879	0.47295	0.58386
0.413945	0.47295	0.79272
0.414011	0.47295	0.79272
0.414077	0.47295	0.65015
0.414143	0.44973	0.61429
0.41421	0.74381	0.9183
0.414276	0.99458	1.3787
0.414342	0.8186	1.3787
0.414408	1.00391	1.3787
0.414474	1.00391	1.3787
0.414541	1.00391	1.12767
0.414607	1.00391	1.27702
0.414673	1.00391	1.39142
0.41474	0.95863	0.90009
0.414806	0.95863	1.10801
0.414873	0.95863	1.10801
0.414939	1.9317	1.10801
0.415005	1.48784	1.10801
0.415072	0.81644	0.83723
0.415138	0.50984	0.48629
0.415205	0.53499	0.67359
0.415271	0.50138	0.67359
0.415338	0.4461	0.67359
0.415405	0.74214	0.67359
0.415471	0.77852	0.67359
0.415538	0.46482	0.55001
0.415604	0.4918	0.594
0.415671	1.04322	0.46554
0.415738	1.55815	0.44368
0.415804	1.06752	0.96634
0.415871	0.60774	0.96634
0.415938	0.60774	0.96634
0.416005	0.60774	1.31446
0.416071	0.60774	1.31446
0.416138	0.60774	1.31446
0.416205	0.60774	1.484
0.416272	0.65006	1.38459
0.416339	0.45287	1.38459
0.416406	0.47909	1.38459
0.416473	0.4926	1.38459
0.41654	0.79524	1.38459
0.416607	0.79524	1.13206
0.416673	0.79524	0.44164
0.41674	0.79524	0.49899
0.416808	0.93533	1.32519
0.416875	0.38804	1.6994
0.416942	0.25168	1.6994
0.417009	0.08249	1.6994
0.417076	0.26916	0.54573
0.417143	0.44868	0.85516
0.41721	0.35363	0.84613
0.417277	0.35363	0.48884
0.417344	0.94867	0.48884
0.417412	0.76526	1.02421
0.417479	0.49549	1.05282
0.417546	0.58959	1.36524
0.417613	0.84624	1.36524
0.417681	0.56675	1.36524
0.417748	0.45112	1.36524
0.417815	0.68078	0.54698
0.417883	0.46955	0.54698
0.41795	0.26673	0.54698
0.418018	0.32323	0.54698
0.418085	0.86829	0.54698
0.418152	0.86829	0.17206
0.41822	0.86829	0.37791
0.418287	1.99051	0.97781
0.418355	1.91652	1.97343
0.418423	1.91652	1.97343
0.41849	1.91652	0.92867
0.418558	1.91652	0.0518
0.418625	0.85933	-0.001
0.418693	0.4305	0.75371
0.418761	0.58628	0.75371
0.418828	0.89508	0.75371
0.418896	1.21036	0.75371
0.418964	1.36687	0.75371
0.419031	1.18821	1.06034
0.419099	0.66641	0.88791
0.419167	0.22239	0.92318
0.419235	0.61145	0.9518
0.419303	0.61145	0.55276
0.41937	0.61145	0.30975
0.419438	0.61145	0.39522
0.419506	0.61145	0.65276
0.419574	0.61145	0.91483
0.419642	0.55713	1.42168
0.41971	0.54115	1.42168
0.419778	0.35362	1.21774
0.419846	0.32555	0.54672
0.419914	0.67539	0.53632
0.419982	0.86995	1.05668
0.42005	0.37089	1.8787
0.420118	0.91698	1.80904
0.420186	0.76036	1.24089
0.420254	0.48226	0.82384
0.420323	0.46317	0.91029
0.420391	0.96445	1.31257
0.420459	0.97399	1.31257
0.420527	0.18818	1.31257
0.420595	0.46625	0.96161
0.420664	1.31055	1.05847
0.420732	1.77264	0.96975
0.4208	1.4918	0.96975
0.420869	0.88733	0.96975
0.420937	0.87375	0.50177
0.421005	1.09495	0.59911
0.421074	0.82388	0.54163
0.421142	0.47564	0.34225
0.421211	0.92173	0.25111
0.421279	1.10842	0.93384
0.421348	0.86763	0.93384
0.421416	1.1125	0.93384
0.421485	1.36506	0.93384
0.421553	1.25584	1.27783
0.421622	1.92827	0.31616
0.42169	1.92827	0.04513
0.421759	1.01263	0.04513
0.421828	0.37282	0.61398
0.421896	0.55157	0.66379
0.421965	0.55157	1.00401
0.422034	1.15888	1.6054
0.422102	0.75267	1.6054
0.422171	0.9854	1.6054
0.42224	0.9854	1.30971
0.422309	0.9854	0.77529
0.422378	0.70614	0.55409
0.422446	1.263	0.55409
0.422515	1.89748	1.06013
0.422584	1.849	1.06013
0.422653	1.34276	1.06013
0.422722	0.29796	1.49494
0.422791	0.57773	1.52621
0.42286	0.57773	1.24067
0.422929	0.57773	0.95361
0.422998	0.57773	1.06585
0.423067	1.24888	0.8278
0.423136	0.71881	0.40559
0.423205	0.70577	0.5718
0.423274	0.70577	0.80947
0.423344	0.70577	0.69241
0.423413	1.62274	0.45008
0.423482	0.98332	0.27032
0.423551	1.0663	0.40927
0.42362	0.52297	0.85244
0.42369	0.30326	0.78764
0.423759	0.525	0.79459
0.423828	0.62039	0.3112
0.423897	0.439	1.04857
0.423967	0.43013	1.04857
0.424036	0.86782	1.93591
0.424106	0.65495	1.14972
0.424175	-0.01004	1.19183
0.424244	0.14909	0.97787
0.424314	0.6113	0.35471
0.424383	0.58833	0.21473
0.424453	0.66277	0.44313
0.424522	0.63937	0.59782
0.424592	0.46222	0.50752
0.424661	0.46222	0.98299
0.424731	1.52371	1.34579
0.424801	1.43281	0.89979
0.42487	0.63534	0.87415
0.42494	0.23672	1.21188
0.42501	0.23672	0.89816
0.425079	1.15189	-0.05251
0.425149	0.21242	-0.00444
0.425219	0.36365	1.09832
0.425289	0.53782	1.78842
0.425358	0.06784	1.60037
0.425428	0.38561	1.13513
0.425498	0.7884	1.13513
0.425568	1.20132	1.13513
0.425638	1.18172	-0.3697
0.425708	0.85203	0.09459
0.425778	0.54528	0.41177
0.425848	0.0606	0.79807
0.425918	0.02782	0.79807
0.425988	0.46346	1.39818
0.426058	1.26023	1.0586
0.426128	1.26023	0.7307
0.426198	1.26023	0.56377
0.426268	1.00461	0.66802
0.426338	0.90116	0.78126
0.426408	1.29615	0.68035
0.426478	1.73712	0.70275
0.426549	1.29879	2.48534
0.426619	1.34702	1.6905
0.426689	1.46163	0.91625
0.426759	1.92983	0.6224
0.42683	1.92983	0.48324
0.4269	1.92983	0.46996
0.42697	0.45703	0.4606
0.427041	0.70947	0.10965
0.427111	0.92196	0.12867
0.427181	1.06922	1.4526
0.427252	1.02142	1.92693
0.427322	0.6281	1.18262
0.427393	0.6281	0.9914
0.427463	2.26763	1.04506
0.427534	1.44029	1.18071
0.427604	1.24052	0.82866
0.427675	0.51487	0.54049
0.427745	0.48664	0.91165
0.427816	1.03796	1.98482
0.427887	0.87827	1.95262
0.427957	1.47605	1.95262
0.428028	1.65193	1.95262
0.428099	0.72686	2.52426
0.428169	0.26073	1.20949
0.42824	0.13267	1.12576
0.428311	0.16073	1.17004
0.428382	0.80905	0.86756
0.428452	1.75373	0.74989
0.428523	0.61985	1.11176
0.428594	0.48188	1.11176
0.428665	0.16249	1.11176
0.428736	0.31329	0.27361
0.428807	0.74708	0.5047
0.428878	1.52562	0.22018
0.428949	1.52562	0.46784
0.42902	1.52562	1.31819
0.429091	0.48625	1.22761
0.429162	0.96063	0.80214
0.429233	2.12568	0.87085
0.429304	2.12568	0.87085
0.429375	1.56465	0.92449
0.429446	0.9099	0.59789
0.429518	1.00703	0.01043
0.429589	1.00703	0.18751
0.42966	0.98835	0.9224
0.429731	1.12504	2.24798
0.429802	1.18077	1.47194
0.429874	2.15416	1.22847
0.429945	1.57945	1.77273
0.430016	0.57826	1.69066
0.430088	0.52503	1.69066
0.430159	0.44584	1.69066
0.430231	0.60976	1.69066
0.430302	0.30305	1.14096
0.430373	0.75963	0.90602
0.430445	1.69748	0.82818
0.430516	1.74664	0.84732
0.430588	0.21072	0.78696
0.43066	0.99386	0.35933
0.430731	0.87962	0.25189
0.430803	0.79236	0.71101
0.430874	0.61437	1.20199
0.430946	0.3192	1.0115
0.431018	0.49921	1.09378
0.431089	0.92908	0.95163
0.431161	1.34716	0.14783
0.431233	1.59325	0.56075
0.431305	1.59325	0.7811
0.431376	2.77205	1.49783
0.431448	2.77205	2.21553
0.43152	2.77205	0.83871
0.431592	1.43468	0.57573
0.431664	1.40932	0.32526
0.431736	1.70101	0.23285
0.431808	2.67362	0.26416
0.43188	3.20414	0.2298
0.431952	2.32015	0.52516
0.432024	1.6898	0.52516
0.432096	1.13763	3.95242
0.432168	1.153	0.82925
0.43224	1.153	0.02496
0.432312	1.153	-0.09522
0.432384	1.19425	0.56468
0.432456	0.65104	1.79227
0.432528	0.87945	1.55778
0.4326	1.38633	0.76315
0.432673	1.03484	0.9189
0.432745	0.44924	3.36488
0.432817	0.3135	3.08215
0.432889	0.2753	1.61732
0.432962	0.3346	1.61732
0.433034	0.25402	1.59901
0.433106	0.25455	1.56558
0.433179	0.73273	1.56558
0.433251	1.789	2.95042
0.433324	1.789	1.76808
0.433396	0.63336	0.61001
0.433469	0.63747	0.14009
0.433541	0.87021	0.0861
0.433614	1.55764	0.16256
0.433686	1.47606	0.50062
0.433759	1.47606	0.6939
0.433831	1.36152	0.41377
0.433904	1.60404	0.25035
0.433977	2.13094	0.63565
0.434049	1.97604	2.35921
0.434122	0.95769	2.35921
0.434195	0.53735	-1.14168
0.434268	0.89271	1.76525
0.43434	1.42604	0.99885
0.434413	1.70786	0.8137
0.434486	0.91842	1.12232
0.434559	2.55767	2.48582
0.434632	2.26431	3.35439
0.434705	0.79116	2.24385
0.434778	1.07169	1.09253
0.434851	2.51259	0.4779
0.434923	1.25315	0.68473
0.434996	0.83135	0.82507
0.43507	0.86716	0.68699
0.435143	0.94649	0.75135
0.435216	1.24884	0.87541
0.435289	1.1113	0.91737
0.435362	0.70212	1.23514
0.435435	0.82658	2.86221
0.435508	0.93519	2.86221
0.435581	0.60374	1.27737
0.435655	0.41658	-0.28289
0.435728	0.57238	0.22434
0.435801	0.94726	0.83434
0.435874	1.63101	1.38504
0.435948	1.63101	1.86925
0.436021	1.63101	2.10438
0.436094	0.63523	1.77782
0.436168	0.17994	1.28684
0.436241	0.0998	1.15418
0.436315	0.5492	1.06329
0.436388	0.97495	3.77128
0.436462	1.05239	3.10338
0.436535	0.95159	0.76996
0.436609	1.37182	0.61008
0.436682	1.26347	0.72189
0.436756	0.75617	2.864
0.436829	0.45415	2.864
0.436903	0.25291	2.97706
0.436977	0.37245	1.02028
0.43705	1.13497	0.64609
0.437124	0.88699	0.63394
0.437198	0.42225	0.72566
0.437272	0.22222	0.59094
0.437345	0.33355	1.05141
0.437419	1.11545	5.77053
0.437493	1.48143	2.36146
0.437567	1.80971	1.31482
0.437641	2.51217	0.71665
0.437715	2.36795	0.77589
0.437789	1.43023	2.72605
0.437863	1.13217	4.00791
0.437937	0.71389	0.98942
0.438011	0.42184	0.94282
0.438085	0.32855	1.20118
0.438159	0.46042	1.76859
0.438233	0.74496	1.65922
0.438307	0.816	2.74458
0.438381	0.86947	2.44229
0.438455	2.17105	2.44229
0.438529	1.70163	1.63717
0.438604	0.93261	0.60832
0.438678	0.62868	0.66324
0.438752	0.74043	0.67563
0.438826	1.34586	0.91328
0.438901	1.36414	1.58462
0.438975	0.87375	1.35669
0.439049	0.47658	0.55674
0.439124	0.60897	0.56453
0.439198	0.88686	1.05008
0.439273	0.75065	1.70053
0.439347	0.6808	1.50731
0.439422	0.61385	1.38482
0.439496	0.58958	1.40765
0.439571	1.50636	1.14987
0.439645	1.45718	1.32504
0.43972	1.20668	1.03416
0.439795	1.32521	0.52434
0.439869	1.73329	0.38299
0.439944	1.71547	0.42338
0.440019	1.08772	1.02243
0.440093	0.78459	1.93347
0.440168	1.37833	1.87142
0.440243	1.37833	1.42227
0.440318	1.37833	0.99096
0.440392	0.65853	0.63961
0.440467	0.4423	0.94155
0.440542	0.47984	1.34787
0.440617	0.42246	0.36996
0.440692	0.92916	0.36996
0.440767	1.95474	0.36996
0.440842	2.70729	2.78447
0.440917	2.02739	2.25134
0.440992	2.09988	2.64645
0.441067	1.17841	2.24928
0.441142	1.44733	1.82216
0.441217	1.80352	1.18199
0.441292	1.26493	0.81969
0.441367	0.19677	0.95669
0.441443	0.08454	0.82403
0.441518	0.62676	0.61163
0.441593	0.98938	0.48944
0.441668	0.85591	0.84201
0.441743	0.59723	0.74015
0.441819	0.67431	0.6544
0.441894	2.59522	1.96853
0.441969	4.59117	1.44236
0.442045	1.54497	0.36685
0.44212	0.71735	0.25994
0.442196	0.52921	0.35251
0.442271	1.03561	0.42734
0.442347	2.18892	0.65005
0.442422	1.26546	0.71
0.442498	1.15637	0.63724
0.442573	1.12337	0.88228
0.442649	0.54015	1.85879
0.442724	1.39165	1.85879
0.4428	3.87574	1.85879
0.442876	2.30773	1.85879
0.442951	1.26924	1.85879
0.443027	0.05558	0.9255
0.443103	0.06986	0.40789
0.443179	0.99757	0.52951
0.443254	1.45146	0.96855
0.44333	1.78017	1.20895
0.443406	4.71766	0.76047
0.443482	2.5793	0.62351
0.443558	1.49184	0.66521
0.443634	0.65655	0.91023
0.44371	0.30891	1.67968
0.443786	0.56746	1.46654
0.443862	1.04048	0.99137
0.443938	2.20354	0.69368
0.444014	0.75101	0.5415
0.44409	0.30475	0.66542
0.444166	0.44551	0.79725
0.444242	1.33683	0.92896
0.444318	2.22104	1.23386
0.444395	0.80517	1.22246
0.444471	0.8431	0.33755
0.444547	0.77518	0.25251
0.444623	1.24986	0.89782
0.4447	1.05853	3.60722
0.444776	0.87276	4.38326
0.444852	1.06706	1.35929
0.444929	0.88165	0.72526
0.445005	0.32206	0.1065
0.445081	0.41273	-0.18179
0.445158	0.84969	0.16016
0.445234	0.64547	0.75205
0.445311	0.23743	1.71873
0.445387	-0.23603	3.25421
0.445464	0.19184	2.85831
0.44554	0.51946	1.55993
0.445617	0.40807	0.96628
0.445694	0.333	0.15652
0.44577	0.65001	0.15604
0.445847	1.17605	-0.02119
0.445924	1.00766	0.3361
0.446001	0.96824	0.67544
0.446077	1.06231	0.58727
0.446154	0.79147	0.45822
0.446231	0.54508	0.69537
0.446308	0.56415	4.92577
0.446385	0.74323	4.92577
0.446462	1.28129	2.04805
0.446538	0.04644	0.89712
0.446615	0.50643	0.89712
0.446692	0.8255	0.72181
0.446769	0.93961	0.78034
0.446846	2.10506	0.65774
0.446923	3.41427	0.39816
0.447001	2.28288	0.39778
0.447078	1.83136	0.52687
0.447155	1.7319	1.13169
0.447232	1.23924	1.36002
0.447309	0.51931	1.00467
0.447386	1.71023	1.14704
0.447464	5.2779	2.28589
0.447541	2.6678	3.20129
0.447618	0.88203	1.42285
0.447695	0.71747	1.43439
0.447773	1.27148	3.63737
0.44785	3.42286	3.63737
0.447928	1.33284	2.7826
0.448005	1.68055	0.89132
0.448082	1.06994	1.5218
0.44816	0.77146	1.08599
0.448237	0.90662	1.48769
0.448315	1.05596	2.68578
0.448393	1.22435	1.49731
0.44847	1.26194	1.24474
0.448548	0.71537	1.4019
0.448625	0.66533	1.76656
0.448703	0.79574	2.07927
0.448781	0.64746	1.10896
0.448859	0.17825	0.51736
0.448936	0.04766	0.40878
0.449014	0.3608	0.48115
0.449092	0.64977	0.64287
0.44917	0.90983	2.22984
0.449248	0.45904	2.22984
0.449325	0.29012	2.43285
0.449403	0.43611	1.68332
0.449481	0.61999	1.3151
0.449559	0.55321	1.42562
0.449637	0.87162	1.52402
0.449715	1.892	1.13452
0.449793	0.9684	0.89677
0.449871	0.87716	0.95006
0.449949	1.48171	1.08201
0.450028	5.42193	1.47409
0.450106	4.67318	1.49149
0.450184	2.85994	0.77921
0.450262	1.29949	0.40536
0.45034	0.37166	0.22691
0.450419	0.016	0.36788
0.450497	-0.10353	1.05628
0.450575	2.13021	1.52749
0.450654	1.93161	1.808
0.450732	0.96936	1.11027
0.45081	0.78746	0.87077
0.450889	0.68671	0.59003
0.450967	0.72268	0.02263
0.451046	1.21025	0.04967
0.451124	1.5343	0.82066
0.451203	1.78051	2.88619
0.451281	1.96475	2.88619
0.45136	0.80146	2.96187
0.451439	0.44839	0.98887
0.451517	0.50283	0.67742
0.451596	0.54233	0.3837
0.451675	1.22753	0.42349
0.451753	1.43195	1.24025
0.451832	0.74538	2.65333
0.451911	0.81594	2.30141
0.45199	0.64185	1.79345
0.452069	0.3124	1.67191
0.452147	1.0036	1.6969
0.452226	1.12214	4.3485
0.452305	0.49272	1.14534
0.452384	0.74582	0.26123
0.452463	1.0114	-0.11817
0.452542	1.59827	0.41767
0.452621	0.88174	0.93847
0.4527	1.05116	1.4027
0.452779	1.19893	1.21457
0.452858	0.67679	1.07188
0.452938	0.30876	0.61964
0.453017	0.41166	0.57573
0.453096	3.80746	1.01412
0.453175	3.80746	1.69911
0.453254	1.61643	1.92384
0.453334	1.21941	1.29827
0.453413	0.66851	0.84865
0.453492	0.40443	0.67604
0.453572	0.4218	0.92416
0.453651	0.54931	1.44388
0.453731	1.04927	1.06979
0.45381	3.54587	0.88091
0.45389	2.28381	0.78621
0.453969	1.15334	0.78265
0.454049	1.22585	0.84834
0.454128	1.85349	0.77461
0.454208	1.77521	0.88062
0.454287	0.71707	0.9286
0.454367	0.54771	1.00822
0.454447	0.39215	2.0149
0.454526	0.35062	5.0456
0.454606	0.33733	1.43227
0.454686	0.73974	0.42037
0.454766	1.06282	0.32703
0.454845	1.26503	0.52317
0.454925	1.26878	0.8778
0.455005	1.4364	1.37025
0.455085	3.5341	1.21039
0.455165	1.17381	0.77889
0.455245	0.80413	0.78083
0.455325	0.96481	1.27346
0.455405	0.96854	1.4268
0.455485	0.78626	1.05667
0.455565	0.47137	0.4409
0.455645	0.41995	0.36258
0.455725	0.18706	0.87182
0.455805	0.18706	3.42901
0.455885	0.18706	6.70307
0.455966	0.9371	1.23833
0.456046	1.07341	0.09056
0.456126	1.1125	0.11309
0.456206	0.54804	0.78706
0.456287	0.71093	1.40964
0.456367	0.48735	0.8336
0.456448	0.70683	0.78243
0.456528	0.95401	0.77512
0.456608	1.6387	0.80169
0.456689	4.93938	0.9276
0.456769	4.32265	0.75715
0.45685	2.11102	0.9949
0.45693	1.17101	2.74216
0.457011	0.69748	10.165
0.457092	0.13837	3.60937
0.457172	0.15371	1.7833
0.457253	0.76572	1.17049
0.457334	3.99495	0.77694
0.457414	3.99495	1.06203
0.457495	7.38499	1.35808
0.457576	6.70722	1.28844
0.457657	4.00478	1.3492
0.457737	1.03226	2.10662
0.457818	0.36525	2.10662
0.457899	0.49772	2.10662
0.45798	0.92806	2.10662
0.458061	1.31191	1.49582
0.458142	1.09237	0.91818
0.458223	0.79545	1.42618
0.458304	0.96935	1.58629
0.458385	1.76156	1.23317
0.458466	2.62058	0.98864
0.458547	2.42143	1.27475
0.458628	2.94044	1.27475
0.45871	1.50032	6.00306
0.458791	0.65448	2.63405
0.458872	0.35005	1.64647
0.458953	0.31127	0.83148
0.459035	0.31161	0.78785
0.459116	0.6425	1.25459
0.459197	0.75137	2.42278
0.459279	0.49453	0.8863
0.45936	0.40424	0.60167
0.459441	0.70949	0.61475
0.459523	1.26843	1.26595
0.459604	2.31697	1.05004
0.459686	2.13647	0.73418
0.459767	1.20907	0.63241
0.459849	1.05966	0.71015
0.459931	1.4646	0.96488
0.460012	1.84781	0.58822
0.460094	0.84257	0.25656
0.460176	0.06556	0.22508
0.460257	0.24949	0.29885
0.460339	0.66942	0.88897
0.460421	1.01219	1.09766
0.460503	0.9435	0.9032
0.460585	1.01134	0.83818
0.460666	0.99972	0.80679
0.460748	0.43873	0.76786
0.46083	0.12827	1.0912
0.460912	0.1512	2.60103
0.460994	0.24982	3.71485
0.461076	0.52081	2.68965
0.461158	0.86661	2.61251
0.46124	1.2166	2.13458
0.461322	1.08621	1.48381
0.461404	0.64447	1.04374
0.461487	0.50931	0.64251
0.461569	0.44853	0.34654
0.461651	0.77408	0.49646
0.461733	3.10747	1.49041
0.461816	2.27545	2.20959
0.461898	1.48939	2.32649
0.46198	1.46484	1.49506
0.462063	2.53254	1.46138
0.462145	2.10314	2.16258
0.462227	0.5632	2.4129
0.46231	0.50821	1.27647
0.462392	0.80774	0.83055
0.462475	0.89211	0.87276
0.462557	0.66822	1.04812
0.46264	0.54392	1.17571
0.462723	0.38172	3.44519
0.462805	0.24219	3.44519
0.462888	1.44609	6.79154
0.462971	3.27552	2.82991
0.463053	2.26653	1.26777
0.463136	1.16873	0.6427
0.463219	0.79719	0.33757
0.463302	0.13124	0.39713
0.463384	0.92217	0.87127
0.463467	0.74565	0.94689
0.46355	0.37626	0.94861
0.463633	0.4756	1.12065
0.463716	1.34577	1.01956
0.463799	-8.70007	0.7968
0.463882	-8.70007	0.92204
0.463965	0.8859	1.40705
0.464048	0.72605	1.93994
0.464131	0.96713	1.34566
0.464214	1.02989	1.00792
0.464298	0.83495	0.9643
0.464381	0.67856	0.80875
0.464464	0.79273	0.69055
0.464547	0.51956	0.69983
0.464631	0.29906	0.67006
0.464714	0.40141	0.62497
0.464797	0.95278	0.58018
0.464881	1.61321	0.46233
0.464964	1.84404	0.41828
0.465047	1.64401	0.49146
0.465131	0.96981	0.71363
0.465214	0.67602	0.90193
0.465298	0.9844	1.11303
0.465381	2.64055	2.15108
0.465465	5.22935	2.15108
0.465549	3.47125	2.15108
0.465632	2.12606	2.39252
0.465716	1.39893	1.7397
0.4658	0.51483	2.41286
0.465883	0.20327	1.95123
0.465967	0.11141	0.99998
0.466051	0.33241	1.29033
0.466135	0.37304	1.22345
0.466219	0.36363	0.59735
0.466302	0.64517	0.28264
0.466386	0.63966	0.23584
0.46647	0.08039	0.49502
0.466554	0.50378	0.68475
0.466638	0.93217	0.65211
0.466722	1.21392	0.72636
0.466806	1.72561	1.2956
0.46689	2.25614	1.18788
0.466975	2.42043	0.94905
0.467059	2.93738	1.61522
0.467143	1.11809	0.7893
0.467227	0.45227	0.85427
0.467311	1.21087	1.18487
0.467396	6.26805	1.47496
0.46748	14.9412	1.24129
0.467564	2.33752	1.06163
0.467649	0.95529	1.19831
0.467733	0.75492	1.55517
0.467818	1.1211	1.67907
0.467902	1.17647	1.38766
0.467986	1.21344	0.69787
0.468071	1.65802	0.66868
0.468156	2.36965	1.10351
0.46824	2.46714	1.28775
0.468325	1.60983	0.91028
0.468409	0.65737	0.61435
0.468494	0.6256	0.62604
0.468579	0.30903	0.92534
0.468663	0.31189	1.04936
0.468748	0.84201	0.90854
0.468833	1.10576	0.92223
0.468918	1.5622	1.94823
0.469003	4.02423	1.83618
0.469088	3.32734	1.37133
0.469173	1.55393	1.55245
0.469257	1.28482	1.87521
0.469342	0.99886	1.205
0.469427	0.58835	0.78629
0.469513	1.14282	0.81628
0.469598	1.18908	0.91281
0.469683	1.21551	0.92799
0.469768	1.32132	1.00312
0.469853	1.07854	1.05324
0.469938	0.60383	0.94136
0.470023	0.4701	0.71181
0.470109	0.39176	0.62815
0.470194	0.5613	0.72052
0.470279	1.16394	0.83548
0.470365	2.00055	1.12847
0.47045	2.63538	1.60622
0.470535	2.20292	1.62639
0.470621	1.42203	1.50809
0.470706	0.70824	1.41109
0.470792	0.42829	1.66922
0.470877	0.67295	1.67042
0.470963	2.37793	1.3283
0.471049	4.43837	1.15449
0.471134	1.44245	1.35502
0.47122	0.86839	1.75489
0.471306	0.78788	1.4344
0.471391	1.04004	0.90036
0.471477	1.33487	0.8561
0.471563	1.88268	1.41802
0.471649	1.52474	2.78354
0.471734	1.50165	5.78419
0.47182	1.18222	5.94276
0.471906	0.65246	3.69462
0.471992	0.50029	2.42888
0.472078	0.57478	1.77492
0.472164	0.75698	1.00041
0.47225	0.56163	0.67927
0.472336	0.52297	0.82022
0.472422	0.92436	0.79298
0.472508	0.17057	0.4437
0.472595	0.02737	0.23247
0.472681	0.27871	0.27043
0.472767	0.56947	0.51246
0.472853	0.98726	0.7433
0.47294	3.02611	0.91749
0.473026	3.02611	1.01131
0.473112	-5.93603	1.00371
0.473199	5.06034	1.06494
0.473285	1.33516	1.30875
0.473372	0.94961	1.6474
0.473458	0.67913	1.98175
0.473544	0.44896	1.96651
0.473631	0.26293	1.51453
0.473718	0.13539	0.98932
0.473804	0.47012	0.60901
0.473891	0.88128	0.59694
0.473978	1.32	1.04391
0.474064	1.32496	1.82276
0.474151	0.9604	3.03827
0.474238	0.72334	2.74955
0.474324	0.52405	1.30613
0.474411	0.6745	0.88854
0.474498	1.10529	0.86122
0.474585	1.11151	0.82502
0.474672	1.392	0.69977
0.474759	2.03078	0.63503
0.474846	0.68575	0.72328
0.474933	0.40076	0.90267
0.47502	0.48964	0.94901
0.475107	1.01218	1.00488
0.475194	1.61851	0.94862
0.475281	2.49287	0.96709
0.475368	2.83788	1.44983
0.475456	1.17299	1.70646
0.475543	0.42034	1.56784
0.47563	0.28933	1.58393
0.475718	0.75638	1.91882
0.475805	1.24046	1.70437
0.475892	1.7363	0.93597
0.47598	2.33336	0.69553
0.476067	3.27936	0.71586
0.476155	4.26973	0.62142
0.476242	2.5116	0.61783
0.47633	1.30553	0.78178
0.476417	0.81773	0.89406
0.476505	0.63527	1.20963
0.476592	0.79279	1.98263
0.47668	1.0497	3.12772
0.476768	0.81254	4.60126
0.476855	0.49336	2.81114
0.476943	0.37096	0.98069
0.477031	0.3824	0.51382
0.477119	0.64284	0.60287
0.477207	0.31365	1.19927
0.477294	0.23345	2.30797
0.477382	0.3342	2.62629
0.47747	0.0759	2.67965
0.477558	0.55461	2.09705
0.477646	0.34922	1.30696
0.477734	0.42804	0.94338
0.477822	0.86578	0.70728
0.477911	1.91732	0.68449
0.477999	3.03269	1.22018
0.478087	1.99322	2.74544
0.478175	1.38514	2.79729
0.478263	1.28444	1.68107
0.478352	1.12322	1.1808
0.47844	1.94399	1.14483
0.478528	4.83351	1.30606
0.478617	2.25991	1.53777
0.478705	1.37455	1.59388
0.478793	1.17525	1.32211
0.478882	0.96855	0.98466
0.47897	0.74491	0.92519
0.479059	0.81513	1.24387
0.479148	1.19498	1.64926
0.479236	0.99658	1.54877
0.479325	1.13859	1.14658
0.479413	1.68012	0.75714
0.479502	1.74837	0.62457
0.479591	1.90566	0.94311
0.47968	1.12979	1.09427
0.479768	0.57772	0.99005
0.479857	0.51486	0.85509
0.479946	0.64851	0.62121
0.480035	0.63766	0.47714
0.480124	0.56837	0.63354
0.480213	0.5235	1.00939
0.480302	0.43782	1.1257
0.480391	0.40029	1.07225
0.48048	0.70435	1.09695
0.480569	0.75209	1.02053
0.480658	0.40958	1.02758
0.480747	0.28674	1.46838
0.480837	0.59148	2.38267
0.480926	1.42923	2.7818
0.481015	1.28532	1.56309
0.481104	1.11512	0.96514
0.481194	1.24721	0.8831
0.481283	1.35721	0.76007
0.481372	1.36318	0.51853
0.481462	1.30969	0.60634
0.481551	0.75825	0.95032
0.481641	0.46506	1.16461
0.48173	0.54532	1.10218
0.48182	0.6338	0.90585
0.481909	0.68167	0.81511
0.481999	0.77212	0.86919
0.482089	0.71724	1.09218
0.482178	0.638	1.50427
0.482268	0.8885	1.5767
0.482358	1.09234	1.247
0.482448	1.01205	0.83867
0.482538	0.94153	0.56058
0.482627	1.0706	0.67858
0.482717	1.60159	0.95225
0.482807	2.35178	0.89289
0.482897	1.67432	0.80862
0.482987	0.85907	0.83393
0.483077	0.89187	0.82905
0.483167	1.15888	0.85945
0.483257	0.90899	1.17089
0.483347	0.49017	1.65188
0.483438	0.47426	1.59968
0.483528	0.61978	1.29523
0.483618	0.73683	1.24956
0.483708	1.13244	1.58923
0.483799	1.97261	2.17589
0.483889	1.78903	2.64652
0.483979	0.98176	2.69632
0.48407	0.74617	2.6506
0.48416	1.07126	2.1995
0.484251	1.66756	1.50562
0.484341	1.50515	1.29956
0.484432	0.85029	1.51069
0.484522	0.73794	1.63687
0.484613	1.19955	1.45985
0.484703	1.73162	1.14662
0.484794	1.19235	1.14539
0.484885	0.83549	1.30261
0.484975	0.86073	1.3475
0.485066	1.19234	1.30826
0.485157	1.98741	1.17767
0.485248	1.52888	1.03404
0.485339	0.78771	1.05139
0.48543	0.61014	1.235
0.485521	0.7967	1.49594
0.485612	0.72678	2.00616
0.485703	0.55312	2.51952
0.485794	0.56271	2.59529
0.485885	0.68591	2.20395
0.485976	0.82795	1.6006
0.486067	0.82554	1.24227
0.486158	0.75479	1.12203
0.486249	0.76304	0.96674
0.486341	0.74414	0.90768
0.486432	0.66482	1.01796
0.486523	0.73081	1.0152
0.486615	1.07387	1.16101
0.486706	1.31746	1.47809
0.486797	0.92384	1.38705
0.486889	0.64291	1.38963
0.48698	0.54635	1.54231
0.487072	0.51185	1.4097
0.487163	0.78543	1.06274
0.487255	1.17185	0.85183
0.487347	1.3685	1.03275
0.487438	1.29066	1.6818
0.48753	1.06827	2.08157
0.487622	1.04282	2.31152
0.487713	1.07576	1.87519
0.487805	0.91837	1.07535
0.487897	0.93045	0.77155
0.487989	1.14654	0.75933
0.488081	1.00561	1.22191
0.488173	0.6936	2.06855
0.488265	0.6471	1.99744
0.488357	1.06091	1.73197
0.488449	1.77747	1.4735
0.488541	1.51387	1.184
0.488633	0.91195	1.08092
0.488725	0.58866	1.13041
0.488817	0.78708	1.21979
0.488909	1.34152	1.3706
0.489002	1.56869	1.57625
0.489094	1.78625	1.6816
0.489186	2.56155	1.38383
0.489279	3.04922	1.06204
0.489371	2.26763	0.92638
0.489463	1.80469	0.91326
0.489556	1.14685	1.04946
0.489648	0.72712	1.32958
0.489741	0.59773	1.54097
0.489833	0.57083	1.37901
0.489926	0.55508	1.04092
0.490019	0.44286	0.94983
0.490111	0.40797	1.14613
0.490204	0.59887	1.44034
0.490297	0.87048	1.49926
0.49039	0.90715	1.59068
0.490482	0.74025	1.73627
0.490575	0.75607	1.64019
0.490668	1.14483	1.25114
0.490761	1.30739	0.97081
0.490854	0.90053	1.10506
0.490947	0.7327	1.46291
0.49104	0.60425	1.67107
0.491133	0.38304	1.58487
0.491226	0.55559	1.42134
0.491319	0.97994	1.30911
0.491412	1.14054	1.33317
0.491506	1.17074	1.42754
0.491599	0.99883	1.38492
0.491692	0.65309	1.18558
0.491785	0.60012	1.07718
0.491879	0.86002	1.19585
0.491972	0.87341	1.24023
0.492066	0.60918	1.0609
0.492159	0.60418	1.12814
0.492252	1.02764	1.21077
0.492346	1.533	1.07168
0.492439	1.38387	0.86927
0.492533	1.06059	0.7926
0.492627	1.02784	0.81387
0.49272	1.13048	0.81406
0.492814	1.07307	1.0132
0.492908	0.88393	1.37895
0.493002	0.66145	1.32965
0.493095	0.64606	1.0824
0.493189	0.6901	1.1178
0.493283	0.65181	1.22441
0.493377	0.71287	1.12626
0.493471	1.01254	0.9686
0.493565	1.57456	0.82569
0.493659	1.51965	0.72457
0.493753	1.16111	0.73765
0.493847	1.06993	0.83225
0.493941	1.00666	0.89948
0.494035	0.92072	1.01831
0.494129	1.07885	1.2761
0.494224	1.61993	1.36955
0.494318	1.71635	1.05825
0.494412	1.21681	0.87644
0.494507	1.07759	1.02224
0.494601	1.25166	1.28295
0.494695	1.26637	1.2839
0.49479	1.19366	1.20973
0.494884	1.25751	1.35756
0.494979	1.16058	1.57188
0.495073	0.84572	1.42481
0.495168	0.6726	1.25304
0.495263	0.78309	1.36966
0.495357	1.05959	1.54706
0.495452	1.0682	1.3044
0.495547	0.7711	0.98419
0.495641	0.63678	0.96444
0.495736	0.74215	1.17932
0.495831	1.07224	1.17861
0.495926	1.46931	0.90371
0.496021	1.62602	0.85738
0.496116	1.3701	1.04662
0.496211	0.90851	1.14625
0.496306	0.78661	1.19875
0.496401	1.17721	1.3465
0.496496	1.44792	1.38859
0.496591	1.29891	1.1409
0.496686	1.06778	1.0484
0.496781	0.99531	1.27954
0.496877	0.91054	1.52825
0.496972	0.77682	1.45807
0.497067	0.82284	1.17139
0.497163	0.88807	0.92844
0.497258	0.78832	0.84712
0.497353	0.70727	0.84101
0.497449	0.81517	0.71712
0.497544	0.93878	0.61788
0.49764	0.75906	0.83385
0.497736	0.57592	1.16629
0.497831	0.56959	1.24912
0.497927	0.63106	1.39735
0.498022	0.70603	1.52787
0.498118	0.81043	1.36106
0.498214	0.96899	1.26306
0.49831	1.05908	1.23501
0.498406	1.1777	1.03583
0.498501	1.27756	0.89716
0.498597	1.18056	1.03053
0.498693	0.98043	1.23704
0.498789	0.84971	1.22659
0.498885	0.83265	1.0195
0.498981	0.96743	0.82849
0.499077	1.30106	0.87266
0.499174	1.82508	1.12249
0.49927	2.32188	1.15079
0.499366	2.06934	1.06694
0.499462	1.35852	1.12636
0.499558	0.98444	1.03335
0.499655	0.93462	0.83995
0.499751	1.03878	0.89007
0.499847	1.13616	1.0648
0.499944	1.08556	1.09049
0.50004	0.9622	1.01161
0.500137	0.97224	1.01062
0.500233	0.9643	1.14418
0.50033	0.89149	1.27658
0.500427	1.06265	1.29623
0.500523	1.33045	1.2094
0.50062	1.26978	1.00268
0.500717	1.13476	0.88698
0.500813	1.18599	1.00373
0.50091	1.13073	1.18466
0.501007	0.93542	1.19981
0.501104	0.81753	1.199
0.501201	0.83562	1.27252
0.501298	0.95703	1.29534
0.501395	1.17032	1.29842
0.501492	1.35293	1.29517
0.501589	1.38824	1.13582
0.501686	1.3266	0.95454
0.501783	1.52601	0.93672
0.50188	2.04877	1.01996
0.501977	2.01452	1.05686
0.502075	1.44277	1.08211
0.502172	0.89441	1.21632
0.502269	0.61028	1.32531
0.502367	0.64997	1.26355
0.502464	0.81721	1.23918
0.502561	0.92902	1.34804
0.502659	1.09818	1.3553
0.502756	1.23728	1.15088
0.502854	1.01095	1.18959
0.502951	0.68766	1.69316
0.503049	0.55794	2.39795
0.503147	0.6724	1.89056
0.503244	1.1768	1.22806
0.503342	1.85006	1.12005
0.50344	1.66164	1.19667
0.503538	1.50489	1.24836
0.503636	1.81013	1.29647
0.503734	1.88748	1.50494
0.503831	1.37519	1.70229
0.503929	1.21308	1.53974
0.504027	1.26058	1.41305
0.504125	1.39285	1.69409
0.504224	1.59694	2.01629
0.504322	1.88115	1.74662
0.50442	2.05494	1.31272
0.504518	1.69579	1.20862
0.504616	1.22444	1.41984
0.504715	1.01158	1.75073
0.504813	0.9085	1.63946
0.504911	0.75993	1.47381
0.50501	0.61188	1.53891
0.505108	0.59093	1.39743
0.505206	0.78471	1.13559
0.505305	1.08958	1.16217
0.505403	1.31852	1.2958
0.505502	1.33231	1.26946
0.505601	1.06484	1.17387
0.505699	0.87701	1.13013
0.505798	0.88557	1.13645
0.505897	0.90081	1.19582
0.505996	0.86512	1.34665
0.506094	0.93435	1.4412
0.506193	0.98297	1.39084
0.506292	0.91868	1.48074
0.506391	0.85932	1.73521
0.50649	0.84942	1.73878
0.506589	0.8591	1.41298
0.506688	0.86708	1.04467
0.506787	0.89402	0.85696
0.506886	0.92538	0.90819
0.506985	0.92631	1.09812
0.507085	0.9828	1.2197
0.507184	1.02703	1.20865
0.507283	0.92691	1.15271
0.507382	0.86246	1.05848
0.507482	0.91619	0.96207
0.507581	0.996	0.98859
0.507681	1.06977	1.09888
0.50778	1.12325	1.15374
0.507879	1.19613	1.1365
0.507979	1.26665	1.18555
0.508079	1.25356	1.44609
0.508178	1.10725	1.65079
0.508278	0.91908	1.42256
0.508378	0.82736	1.17204
0.508477	0.87318	1.12021
0.508577	1.13392	1.14455
0.508677	1.52294	1.23956
0.508777	1.39893	1.36218
0.508877	0.95042	1.51579
0.508977	0.56644	1.54992
0.509077	0.37347	1.28025
0.509177	0.44342	1.0839
0.509277	0.60857	1.04673
0.509377	0.66441	1.04889
0.509477	0.64723	1.03265
0.509577	0.69734	0.94545
0.509677	0.77605	0.88383
0.509778	0.86121	0.89321
0.509878	0.97523	0.94092
0.509978	1.05758	0.99313
0.510079	1.03987	0.9978
0.510179	0.99211	0.98174
0.510279	0.9157	1.0579
0.51038	0.86302	1.21059
0.51048	0.92564	1.2671
0.510581	1.07353	1.24054
0.510682	1.27365	1.3582
0.510782	1.2694	1.48605
0.510883	0.95247	1.38564
0.510984	0.81144	1.22253
0.511084	0.90529	1.16321
0.511185	0.96556	1.11529
0.511286	0.90903	1.11079
0.511387	0.89064	1.33059
0.511488	0.93171	1.72866
0.511589	1.05799	1.83382
0.51169	1.30119	1.56516
0.511791	1.44473	1.33032
0.511892	1.1759	1.24671
0.511993	1.01591	1.11702
0.512094	1.23341	0.9228
0.512195	1.67117	0.90027
0.512297	1.65953	0.98019
0.512398	1.20922	1.02479
0.512499	0.92005	1.29775
0.512601	0.92375	1.83992
0.512702	1.10107	1.69514
0.512804	1.12486	1.29368
0.512905	0.99136	1.17478
0.513007	0.96317	1.3283
0.513108	1.01456	1.57567
0.51321	0.93647	1.60039
0.513311	0.87103	1.31097
0.513413	0.96929	1.07665
0.513515	1.06877	1.05471
0.513617	1.03495	1.14762
0.513718	1.03706	1.23514
0.51382	1.15171	1.29945
0.513922	1.38901	1.45465
0.514024	1.58539	1.57815
0.514126	1.30638	1.53602
0.514228	0.99919	1.61866
0.51433	0.95821	1.77874
0.514432	0.88692	1.62961
0.514534	0.64512	1.48221
0.514636	0.51645	1.57773
0.514739	0.57633	1.68514
0.514841	0.74912	1.53137
0.514943	1.06531	1.19898
0.515046	1.36115	0.8922
0.515148	1.16284	0.75734
0.51525	0.83108	0.77154
0.515353	0.80266	1.01599
0.515455	1.0114	1.36255
0.515558	1.02354	1.43927
0.51566	0.84987	1.50473
0.515763	0.91881	1.67419
0.515866	1.09916	1.58411
0.515968	1.00158	1.32006
0.516071	0.87133	1.26649
0.516174	0.76585	1.5082
0.516277	0.77116	1.71663
0.51638	0.91327	1.61883
0.516482	1.02836	1.45801
0.516585	1.15905	1.42553
0.516688	1.36184	1.42643
0.516791	1.40529	1.3427
0.516895	1.43078	1.29473
0.516998	1.22461	1.39678
0.517101	0.98419	1.69694
0.517204	0.95926	1.69612
0.517307	1.04938	1.19556
0.51741	1.14483	1.00116
0.517514	1.25103	1.2578
0.517617	1.25158	1.54642
0.517721	1.00573	1.42902
0.517824	0.8377	1.36639
0.517927	0.86459	1.3154
0.518031	0.8473	1.11279
0.518135	0.81311	0.913
0.518238	0.93675	0.90543
0.518342	0.99557	1.09457
0.518445	1.02704	1.13238
0.518549	1.02031	0.92297
0.518653	1.00033	0.85415
0.518757	1.08182	1.084
0.518861	1.16257	1.30583
0.518965	1.11618	1.25915
0.519069	0.93148	1.07932
0.519172	0.80413	0.88917
0.519277	0.90048	0.82078
0.519381	1.11284	0.75105
0.519485	1.32043	0.66877
0.519589	1.48156	0.79995
0.519693	1.46799	1.12711
0.519797	1.34598	1.38984
0.519902	1.33476	1.35785
0.520006	1.92234	1.21212
0.52011	2.4024	1.12458
0.520215	1.69886	1.08306
0.520319	1.45062	1.1361
0.520424	1.4833	1.15719
0.520528	1.34161	1.01259
0.520633	1.1284	0.93857
0.520737	1.15104	1.05029
0.520842	1.13456	1.23607
0.520947	0.77541	1.4453
0.521051	0.61551	1.50963
0.521156	1.11079	1.3658
0.521261	1.75606	1.29496
0.521366	1.58979	1.23616
0.521471	1.23765	1.07321
0.521576	1.07447	0.97937
0.521681	1.07254	1.06369
0.521786	1.50803	1.17426
0.521891	2.2637	1.19392
0.521996	1.82022	1.41803
0.522101	1.15719	1.97279
0.522206	1.33899	1.85442
0.522311	2.95605	1.05018
0.522417	2.93987	0.744
0.522522	1.67294	0.86656
0.522627	1.36166	1.19837
0.522733	1.31226	1.59321
0.522838	1.17531	1.81548
0.522944	1.02502	1.66198
0.523049	1.03112	1.34524
0.523155	1.19957	1.229
0.52326	1.53621	1.72648
0.523366	1.43782	2.95195
0.523472	0.90828	2.7819
0.523578	0.71791	2.10569
0.523683	0.89883	2.10173
0.523789	0.99041	1.97362
0.523895	0.74983	1.6253
0.524001	0.73863	1.3402
0.524107	1.29427	1.22142
0.524213	1.62362	1.3212
0.524319	1.28566	1.71471
0.524425	0.99021	2.35891
0.524531	0.95346	2.40329
0.524637	1.09817	1.72218
0.524744	1.36389	1.48747
0.52485	1.66241	1.76385
0.524956	1.42875	1.93512
0.525063	0.93497	1.55239
0.525169	0.75157	1.29127
0.525275	0.89814	1.34254
0.525382	0.98434	1.65775
0.525488	0.88096	1.95975
0.525595	0.89673	2.4144
0.525702	0.9196	3.23504
0.525808	0.82185	2.81118
0.525915	0.78632	1.81365
0.526022	0.84211	1.51897
0.526129	1.06999	1.3589
0.526235	1.60483	1.1763
0.526342	1.5962	1.27077
0.526449	1.08065	2.00938
0.526556	0.8456	3.03718
0.526663	0.9184	2.80483
0.52677	1.09919	1.93549
0.526877	1.20134	1.46767
0.526984	1.07184	1.43428
0.527092	0.95931	1.79834
0.527199	0.90015	1.92947
0.527306	0.72043	1.75743
0.527413	0.5994	1.84179
0.527521	0.80855	1.9754
0.527628	1.42174	1.89174
0.527736	1.96264	2.22437
0.527843	1.80442	2.82448
0.527951	1.60089	2.84333
0.528058	1.25216	1.68065
0.528166	0.88932	1.78425
0.528273	0.66669	1.98571
0.528381	0.71712	2.08248
0.528489	1.0198	1.8328
0.528597	1.05629	1.50218
0.528704	0.9243	1.08291
0.528812	0.95724	0.69425
0.52892	1.13722	0.712
0.529028	1.47743	1.5193
0.529136	1.94843	1.94957
0.529244	1.96703	1.25062
0.529352	1.45509	0.97077
0.52946	1.60211	1.09422
0.529569	1.88323	1.2997
0.529677	1.67409	1.41753
0.529785	1.33976	1.41258
0.529893	1.25997	1.22498
0.530002	1.00627	1.05387
0.53011	1.08667	0.82991
0.530219	2.29029	0.80614
0.530327	6.69645	1.03182
0.530436	6.75454	1.38519
0.530544	2.21975	1.75302
0.530653	1.56966	1.55779
0.530762	2.11871	0.84543
0.53087	4.97348	0.79631
0.530979	4.01718	1.45142
0.531088	1.46011	2.30791
0.531197	1.41953	2.93481
0.531306	2.06218	2.99857
0.531415	3.49939	2.74652
0.531524	3.5464	1.79905
0.531633	1.8426	1.3217
0.531742	1.24536	1.26148
0.531851	1.21803	1.43149
0.53196	0.94232	1.59655
0.532069	0.4839	1.43636
0.532178	0.53601	1.21734
0.532288	0.82786	1.89205
0.532397	1.0096	3.26132
0.532506	1.02054	3.32978
0.532616	1.06155	2.13852
0.532725	0.898	1.72575
0.532835	0.809	1.58044
0.532944	1.24906	1.91301
0.533054	1.8323	31.8675
0.533164	2.09772	-4.63917
0.533273	2.3247	35.2659
0.533383	6.68008	1.1012
0.533493	6.68008	0.64743
0.533603	0.98941	0.89269
0.533713	0.56595	1.75305
0.533823	0.56232	1.69584
0.533933	0.77972	1.27002
0.534043	1.18631	1.14994
0.534153	1.47516	1.65173
0.534263	1.76797	3.32898
0.534373	1.47627	5.1071
0.534483	1.189	2.7562
0.534593	0.97177	1.76318
0.534704	0.76725	1.12378
0.534814	0.80682	0.74959
0.534924	1.39862	0.87504
0.535035	0.98025	1.55671
0.535145	0.64122	4.04673
0.535256	0.68213	1.55575
0.535366	1.65429	2.52552
0.535477	2.68266	2.84541
0.535588	2.38202	7.36899
0.535698	4.30751	1.90253
0.535809	1.60565	0.87413
0.53592	1.01019	0.96994
0.536031	1.04436	0.91051
0.536142	1.36826	0.83739
0.536253	1.72169	0.90098
0.536364	1.66244	1.2173
0.536475	1.86561	2.8317
0.536586	2.32861	2.8317
0.536697	2.13883	3.76866
0.536808	1.52556	1.74852
0.536919	1.18128	1.57888
0.53703	0.88322	0.93845
0.537142	0.4057	0.46434
0.537253	0.60195	0.91979
0.537365	1.05457	2.17641
0.537476	0.53384	3.22105
0.537587	0.54841	4.37762
0.537699	1.99443	7.62705
0.537811	1.99443	7.62705
0.537922	-14.605	3.22096
0.538034	-14.9111	1.0543
0.538146	4.20031	1.17588
0.538257	0.94821	1.9343
0.538369	1.21569	0.90082
0.538481	0.95468	0.3478
0.538593	0.45756	0.23707
0.538705	1.13971	0.66323
0.538817	3.96587	1.02523
0.538929	1.55083	1.56571
0.539041	0.90065	1.23299
0.539153	0.94541	0.75906
0.539265	1.13427	1.04266
0.539378	1.37934	1.53869
0.53949	0.90832	1.30797
0.539602	0.64463	1.30407
0.539715	1.05456	2.96767
0.539827	2.27655	6.09344
0.539939	3.90302	1.3322
0.540052	0.77127	1.14807
0.540164	0.95283	1.20571
0.540277	1.56755	1.30265
0.54039	2.74293	1.26486
0.540502	2.20192	1.54214
0.540615	0.70299	2.08383
0.540728	0.20536	2.43215
0.540841	-0.03527	1.6494
0.540954	0.13703	1.20331
0.541067	0.88896	1.16051
0.54118	-9.36782	0.85703
0.541293	0.41783	0.51487
0.541406	0.06138	0.41244
0.541519	0.09452	0.66483
0.541632	0.308	2.6739
0.541745	0.61035	2.6739
0.541858	0.89284	2.6157
0.541972	1.48155	1.30797
0.542085	0.54204	1.13181
0.542199	0.47874	0.93252
0.542312	0.48401	0.71086
0.542426	0.67423	0.87007
0.542539	2.00365	1.37844
0.542653	1.36173	2.74352
0.542766	1.08409	3.30937
0.54288	0.815	1.67806
0.542994	1.15463	0.73115
0.543108	9.34022	0.4496
0.543221	1.72016	0.55857
0.543335	1.27781	1.92811
0.543449	2.87571	2.10371
0.543563	0.90138	0.96312
0.543677	0.57517	0.52381
0.543791	0.76869	0.66441
0.543905	0.54095	0.9311
0.54402	0.48161	0.62195
0.544134	0.43771	0.28855
0.544248	0.5337	0.33045
0.544362	0.53786	0.6049
0.544477	0.86306	0.74664
0.544591	1.46544	0.6528
0.544706	1.51196	0.62346
0.54482	0.6837	0.58675
0.544935	0.39415	0.81748
0.545049	0.77427	1.756
0.545164	1.56005	1.1926
0.545279	3.44001	1.79265
0.545393	1.93945	1.5179
0.545508	0.68259	0.94472
0.545623	0.6715	0.69399
0.545738	1.04474	0.52385
0.545853	0.88264	0.64102
0.545968	0.5696	0.72616
0.546083	1.06781	0.90589
0.546198	1.22446	0.91036
0.546313	0.81367	0.76626
0.546428	0.41278	0.94462
0.546543	0.32161	1.70913
0.546659	0.56034	1.30544
0.546774	1.10905	0.00666
0.546889	1.68584	-0.37815
0.547005	2.52074	-0.08846
0.54712	3.66865	0.35796
0.547236	0.65639	0.52959
0.547351	0.39821	0.36727
0.547467	2.4943	0.25541
0.547583	0.88705	0.71519
0.547698	0.39078	1.10741
0.547814	0.38621	0.92553
0.54793	0.7819	0.98227
0.548046	1.23862	1.45223
0.548162	0.75893	1.31833
0.548278	0.69653	0.52761
0.548394	0.67932	0.21967
0.54851	0.45694	0.47495
0.548626	0.66813	0.83316
0.548742	0.97535	1.01401
0.548858	0.72518	1.16384
0.548975	0.90252	0.96471
0.549091	2.46483	0.60398
0.549207	1.51349	0.45887
0.549324	0.52863	0.36882
0.54944	0.50618	0.34173
0.549557	0.88868	0.74028
0.549673	0.8442	1.11849
0.54979	1.2332	0.95131
0.549906	1.73991	0.41878
0.550023	0.84885	0.08143
0.55014	0.61249	0.25995
0.550257	0.7069	0.6574
0.550374	0.87523	0.70408
0.55049	0.98464	0.63176
0.550607	1.05672	0.579
0.550724	0.90075	0.46129
0.550841	0.38574	0.42214
0.550959	0.58172	0.65645
0.551076	1.25616	1.05737
0.551193	1.88227	0.98083
0.55131	1.25145	0.53962
0.551427	1.15579	0.39017
0.551545	1.56139	0.30172
0.551662	1.44704	0.39299
0.55178	1.00281	0.39538
0.551897	1.94254	0.42532
0.552015	20.8072	0.60265
0.552132	2.16018	0.93813
0.55225	0.67814	0.96814
0.552368	0.65738	0.46855
0.552485	0.98947	0.46781
0.552603	1.0103	0.91288
0.552721	0.52697	1.20323
0.552839	0.09636	1.03692
0.552957	0.34067	0.76467
0.553075	1.07193	0.5975
0.553193	1.22019	0.55879
0.553311	0.94282	0.61387
0.553429	0.42526	0.53872
0.553547	0.04414	0.46044
0.553666	0.25065	0.49678
0.553784	0.65625	0.60799
0.553902	0.79982	0.72568
0.554021	0.565	0.8938
0.554139	0.60302	0.79372
0.554258	0.60002	0.25851
0.554376	0.65608	0.03624
0.554495	0.95859	0.31796
0.554614	0.92123	0.51936
0.554732	0.61506	0.50284
0.554851	0.39691	0.47574
0.55497	0.43298	0.63256
0.555089	0.41443	0.81436
0.555208	0.36045	0.71339
0.555327	0.33042	0.48162
0.555446	0.16288	0.4179
0.555565	-0.09698	0.46197
0.555684	0.12849	0.51562
0.555803	0.31641	0.61075
0.555922	0.46602	0.77616
0.556041	0.73223	0.76627
0.556161	1.1055	0.53838
0.55628	1.50511	0.32983
0.5564	1.29262	0.41257
0.556519	0.66498	0.35865
0.556639	0.63218	0.38762
0.556758	0.7443	0.45761
0.556878	1.02319	0.51719
0.556997	0.71266	0.50738
0.557117	0.24681	0.32574
0.557237	0.06804	0.16662
0.557357	0.20756	0.3697
0.557477	0.78881	0.73147
0.557597	1.07181	0.91363
0.557717	0.37035	0.98248
0.557837	0.11131	0.80154
0.557957	0.36434	0.54621
0.558077	0.77678	0.42826
0.558197	0.6627	0.34516
0.558317	0.36394	0.29691
0.558438	0.44855	0.38644
0.558558	0.59556	0.43094
0.558678	0.80078	0.40122
0.558799	0.9111	0.3996
0.558919	0.56397	0.37212
0.55904	0.15007	0.38458
0.559161	0.40976	0.57806
0.559281	0.52986	0.72932
0.559402	0.70074	0.59655
0.559523	0.91916	0.38011
0.559643	0.64016	0.31112
0.559764	0.38077	0.36399
0.559885	0.28119	0.48029
0.560006	0.31924	0.57395
0.560127	0.38834	0.55046
0.560248	0.48566	0.40871
0.56037	0.67806	0.35881
0.560491	0.92281	0.45348
0.560612	0.95279	0.46383
0.560733	0.58942	0.54448
0.560855	0.40498	0.70917
0.560976	0.44729	0.80837
0.561097	0.65387	0.85452
0.561219	0.72706	0.92496
0.56134	0.52715	0.92147
0.561462	0.48021	0.78668
0.561584	0.49778	0.6486
0.561705	0.70253	0.56372
0.561827	0.93925	0.47644
0.561949	0.69796	0.42347
0.562071	0.57032	0.41765
0.562193	0.62946	0.38146
0.562315	0.55756	0.3565
0.562437	0.34494	0.4677
0.562559	0.2357	0.57132
0.562681	0.3424	0.60976
0.562803	0.67624	0.58722
0.562926	1.14239	0.60266
0.563048	1.08887	0.63987
0.56317	0.82624	0.59252
0.563293	0.65492	0.46174
0.563415	0.47234	0.34781
0.563538	0.36408	0.29987
0.56366	0.66294	0.29694
0.563783	0.7876	0.31209
0.563905	0.79863	0.3809
0.564028	0.68751	0.47633
0.564151	0.51526	0.40658
0.564274	0.28478	0.30706
0.564397	0.28013	0.48369
0.56452	0.54061	0.87174
0.564642	0.72599	1.02388
0.564766	0.67798	0.79271
0.564889	0.57014	0.57018
0.565012	0.41249	0.46326
0.565135	0.21002	0.44831
0.565258	0.1671	0.46535
0.565382	0.2696	0.51484
0.565505	0.33562	0.68004
0.565628	0.27401	0.9222
0.565752	0.46403	0.72855
0.565875	0.77123	0.31691
0.565999	0.69396	0.44712
0.566123	0.24052	0.97916
0.566246	0.0496	1.29106
0.56637	0.04305	1.10854
0.566494	0.07904	0.7607
0.566618	0.11129	0.45568
0.566742	0.04413	0.31212
0.566865	0.30416	0.32532
0.56699	0.54864	0.38997
0.567114	0.4078	0.45821
0.567238	0.14744	0.49756
0.567362	0.27606	0.43758
0.567486	0.24095	0.30722
0.56761	0.42006	0.26361
0.567735	0.53203	0.4626
0.567859	0.48819	0.71258
0.567984	0.37936	0.65079
0.568108	0.30638	0.30401
0.568233	0.25068	0.16276
0.568357	0.54417	0.24154
0.568482	0.72803	0.33982
0.568607	0.63082	0.60329
0.568731	0.50265	0.64797
0.568856	0.47309	0.55284
0.568981	0.54658	0.59042
0.569106	0.66828	0.59514
0.569231	0.69358	0.51231
0.569356	1.17852	0.47735
0.569481	3.48601	0.43487
0.569606	1.57129	0.4547
0.569732	0.55842	0.63877
0.569857	0.50056	0.85219
0.569982	0.42602	0.74216
0.570108	0.49579	0.5547
0.570233	0.58018	0.55625
0.570359	0.62084	0.61243
0.570484	0.6422	0.54064
0.57061	0.69965	0.47311
0.570735	0.60596	0.49693
0.570861	0.39128	0.40764
0.570987	0.26437	0.23746
0.571113	0.24104	0.23104
0.571238	0.3633	0.46283
0.571364	0.46259	0.80901
0.57149	0.24321	1.06293
0.571616	0.21741	1.06685
0.571743	0.28976	0.89615
0.571869	0.49104	0.75267
0.571995	0.85981	0.60251
0.572121	0.95246	0.47143
0.572248	0.51551	0.44847
0.572374	0.36473	0.53927
0.5725	0.39265	0.70855
0.572627	0.5058	0.74503
0.572753	0.65201	0.57974
0.57288	0.7242	0.46014
0.573007	0.70214	0.43733
0.573133	0.64275	0.51569
0.57326	0.39099	0.58411
0.573387	0.27138	0.54108
0.573514	0.40501	0.5298
0.573641	0.55909	0.52907
0.573768	0.49786	0.47455
0.573895	0.34852	0.48262
0.574022	0.31111	0.50343
0.574149	0.44642	0.49366
0.574276	0.8805	0.54549
0.574404	1.14844	0.68661
0.574531	0.85953	0.79765
0.574658	0.58922	0.82194
0.574786	0.3749	0.77237
0.574913	0.32889	0.66642
0.575041	0.62032	0.56037
0.575168	1.02818	0.54688
0.575296	0.85839	0.52502
0.575424	0.57776	0.58947
0.575552	0.42574	0.61493
0.575679	0.33726	0.56041
0.575807	0.07912	0.47466
0.575935	0.09271	0.3981
0.576063	0.4836	0.31302
0.576191	0.63821	0.27129
0.57632	0.56197	0.38695
0.576448	0.55453	0.70961
0.576576	0.54655	0.99262
0.576704	0.43914	0.9199
0.576833	0.45395	0.79904
0.576961	0.6085	0.74894
0.57709	0.60516	0.61792
0.577218	0.51502	0.50739
0.577347	0.37006	0.48916
0.577475	0.1013	0.5328
0.577604	-0.04367	0.57195
0.577733	0.50023	0.58715
0.577862	1.08105	0.60539
0.57799	0.93338	0.63055
0.578119	0.41675	0.54603
0.578248	0.24501	0.38981
0.578377	0.36829	0.32614
0.578506	0.60084	0.38311
[truncated: 2,925 more rows]

## Sheet: Figure4
Incident angle [deg]	Phase difference [pi] (Fig. 4b)	Intensity (Fig. 4e)	Intensity (Fig. 4f)
1	-0.528345	0.679268	0.757911
2	-0.56445	0.671951	0.704114
3	-0.532173	0.640244	0.688291
4	-0.684661	0.618296	0.724684
5	-0.618822	0.486585	0.731013
6	-0.757057	0.491463	0.745253
7	-0.662047	0.458537	0.740506
8	-0.773374	0.487805	0.735759
9	-0.612871	0.435366	0.746835
10	-0.723826	0.40122	0.743671
